# Supplementary material for: Influence of Biotic and Abiotic Elicitors on Rosmarinic Acid Accumulation in Hairy Root Cultures of Dracocephalum kotschyi Boiss
Source: Plants (Basel). 2025 Sep 8;14(17):2809. doi: 10.3390/plants14172809 (PMC12431348; doi:10.3390/plants14172809)
Supplement: Supplementary file 1 [file plants-14-02809-s001.zip]

Archive with 1 entries (1 files):
- plants-3818630-supplementary.pdf
